# Supplementary material for: Identification of the Light-Harvesting Chlorophyll a/b Binding Protein Gene Family in Peach (Prunus persica L.) and Their Expression under Drought Stress
Source: Genes (Basel). 2023 Jul 19;14(7):1475. doi: 10.3390/genes14071475 (PMC10378835; doi:10.3390/genes14071475)
Supplement: Supplementary file 1 [file genes-14-01475-s001.zip]

Archive with 4 entries (4 files):
- Table S1. Primers used in this study.xlsx
- Table S2. The sequences of the conserved motifs.xlsx
- Table S3. The synteny Lhc genes in Prunus persica, Arabidopsis thaliana, and Malus domestica.xlsx
- Table S4. Variety and number of  cis-regulatory elements of each PpLhc gene.xlsx
