# Supplementary material for: Identification of the Light-Harvesting Chlorophyll a/b Binding Protein Gene Family in Peach (Prunus persica L.) and Their Expression under Drought Stress
Source: Genes (Basel). 2023 Jul 19;14(7):1475. doi: 10.3390/genes14071475 (PMC10378835; doi:10.3390/genes14071475)
Supplement: Supplementary file 1 [file genes-14-01475-s001.zip › Table S1. Primers used in this study.xlsx]

## Sheet: Sheet1
Table S1. Primers used in this study
Gene name	Forward Primer (5'-3')	Reverse Primer (5'-3')
PpLHcb2.1	GTCACTGGGATCACATGGCA	GCGTGCTTGATTTCAGCCAA
PpLHca1	TTTGGTGAGGCAGTGTGGTT	AATGCCTCTGGGTCATCTGC
PpLHca3	CCATTGGGGCTTGCTAAGGA	CTTTCCACAGAGCCACCGAT
PpLHcb3	CAGAGCACAGGAGGTTCCAG	ATTGCCAACATAGCCAGCCT
PpLHcb8	AACCCTAGCTTGGTCCATGC	TCCCTTTCCGGTGACAATGG
ACTIN (Prupe.3G205200)	GTTATTCTTCATCGGCGTCTTCG	CTTCACCATTCCAGTTCCATTGTC
