# Supplementary material for: Identification of the Light-Harvesting Chlorophyll a/b Binding Protein Gene Family in Peach (Prunus persica L.) and Their Expression under Drought Stress
Source: Genes (Basel). 2023 Jul 19;14(7):1475. doi: 10.3390/genes14071475 (PMC10378835; doi:10.3390/genes14071475)
Supplement: Supplementary file 1 [file genes-14-01475-s001.zip › Table S2. The sequences of the conserved motifs.xlsx]

## Sheet: Sheet1
Table S2. The sequences of the conserved motifs
Motif	Sequence
1	EFPGDYGFDPLGLSADPETFAKNRELEVIHSRWAMLGALGC
2	KVKEJKNGRLAMFSMFGFFVQAIVTGKGPIENLADHLADP
3	EAVWFKAGAQIFSEGGLDYLGNPSLVHAQSILAIWATQVVLMGAVEGYRI
4	KKVSSGSPWYGPDRVKYLGPFSGEAPSYLTG
5	FDPLGLADDPE
6	SITTLFVIELJLIGYVEFRRWADIDNPGS
7	VNNNAWAYATNFVPG
8	GPLGEITDPLYPGGS
9	FPELLSRNGVK
10	DRPLWFPGAKPPPYLDG
11	STMALSSPSLAGQAVKLAPGVSEJFGNGR
12	QNLAKNLAGDVIGTRIETAEVNPTPFQPYNEVFGLQRFRECELIHGRWAM
13	VSMRKT
14	IQAAVTGVGPLQNLATHLADPWHNNIJD
15	WYDAGKVEYF
