# Supplementary material for: Identification of the Light-Harvesting Chlorophyll a/b Binding Protein Gene Family in Peach (Prunus persica L.) and Their Expression under Drought Stress
Source: Genes (Basel). 2023 Jul 19;14(7):1475. doi: 10.3390/genes14071475 (PMC10378835; doi:10.3390/genes14071475)
Supplement: Supplementary file 1 [file genes-14-01475-s001.zip › Table S3. The synteny Lhc genes in Prunus persica, Arabidopsis thaliana, and Malus domestica.xlsx]

## Sheet: Sheet1
Table S3. The synteny Lhc genes in Prunus persica, Arabidopsis thaliana, and Malus domestica.
Peach genes	Arabidopsis/apple genes	Ka	Ks	Ka/Ks	EffectiveLen	AverageS-sites	AverageN-sites	cN	cS	pN	pS
Prupe.1G435900.1	AT1G45474.1	0.223674	4.63767	0.0482298	762	188.5	573.5	110.917	141.083	0.193403	0.748453
Prupe.3G201000.1	AT2G05070.1	0.063579	2.55804	0.0248546	795	193.5	601.5	36.6667	140.333	0.0609587	0.725237
Prupe.4G076200.1	AT1G29910.1	0.0697772	1.45165	0.0480676	792	191.667	600.333	40	123	0.0666296	0.641739
Prupe.4G076200.1	AT2G34420.1	0.0693679	1.14639	0.06051	786	189.833	596.167	39.5	111.5	0.0662566	0.587357
Prupe.4G190500.1	AT5G54270.1	0.0639236	1.72498	0.0370576	795	191.167	603.833	37	129	0.0612752	0.674804
Prupe.5G002700.1	AT1G76570.1	0.155535	1.69463	0.0917811	975	242.917	732.083	102.833	163.167	0.140467	0.671698
Prupe.5G195100.1	AT3G47470.1	0.0941906	2.04965	0.0459546	753	176.833	576.167	51	124	0.0885161	0.701225
Prupe.6G276200.1	AT3G08940.1	0.110197	2.32851	0.0473253	852	211.25	640.75	65.6667	151.333	0.102484	0.716371
Prupe.6G276200.1	AT5G01530.1	0.116846	2.91496	0.040085	858	212.583	645.417	69.8333	156.167	0.108199	0.734614
Prupe.7G195500.1	AT1G19150.1	0.203509	2.64823	0.0768472	798	186.917	611.083	108.917	136.083	0.178235	0.728043
Prupe.8G001200.1	AT4G10340.1	0.0984328	1.36914	0.0718939	840	205.833	634.167	58.5	129.5	0.092247	0.62915
Prupe.1G557800.1	MD08G1220900	0.0459365	0.417901	0.109922	774	186.75	587.25	26.1667	59.8333	0.044558	0.320393
Prupe.1G225700.1	MD13G1119100	0.0274079	0.525194	0.0521862	813	199.917	613.083	16.5	75.5	0.0269131	0.377657
Prupe.1G435900.1	MD15G1083400	0.0621842	0.324729	0.191496	780	193.5	586.5	35	51	0.059676	0.263566
Prupe.1G557800.1	MD15G1411600	0.0592246	0.402757	0.147048	768	185.583	582.417	33.1667	57.8333	0.0569466	0.31163
Prupe.1G225700.1	MD16G1119500	0.0317287	0.467255	0.0679044	810	198.417	611.583	19	69	0.0310669	0.347753
Prupe.2G248900.1	MD01G1132800	0.0585266	0.737743	0.079332	846	206.583	639.417	36	97	0.0563013	0.469544
Prupe.2G248900.1	MD04G1151300	0.158289	1.50311	0.105308	810	200.333	609.667	87	130	0.142701	0.648918
Prupe.2G248900.1	MD07G1220500	0.164791	0.889718	0.185217	516	125.083	390.917	57.8333	65.1667	0.147943	0.520986
Prupe.2G248900.1	MD12G1165400	0.168935	1.35554	0.124625	819	204.167	614.833	93	128	0.151261	0.626939
Prupe.3G174600.1	MD05G1289200	0.0793556	1.38997	0.0570915	795	194.083	600.917	45.25	122.75	0.0753016	0.63246
Prupe.3G004100.1	MD09G1292900	0.010087	0.46519	0.0216836	795	196.167	598.833	6	68	0.0100195	0.346644
Prupe.3G201000.1	MD09G1122500	0.0202972	0.429433	0.0472652	795	195.75	599.25	12	64	0.020025	0.326948
Prupe.3G191900.1	MD09G1134800	0.0245187	0.740285	0.0331206	828	206.167	621.833	15	97	0.0241222	0.470493
Prupe.3G174600.1	MD10G1265300	0.0749967	1.39612	0.053718	792	193	599	42.75	122.25	0.0713689	0.63342
Prupe.3G201000.1	MD17G1113400	0.0220137	0.385464	0.0571096	795	195.75	599.25	13	59	0.0216938	0.301405
Prupe.3G191900.1	MD17G1123800	0.0261393	0.671244	0.0389416	828	205.167	622.833	16	91	0.0256891	0.443542
Prupe.3G174600.1	MD17G1137800	0.0180961	0.78333	0.0231015	699	167.667	531.333	9.5	81.5	0.0178795	0.486083
Prupe.3G004100.1	MD17G1281900	0.0134778	0.351292	0.0383664	795	196.083	598.917	8	55	0.0133575	0.280493
Prupe.4G190500.1	MD03G1218900	0.0134533	0.422321	0.0318556	792	192	600	8	62	0.0133333	0.322917
Prupe.4G076200.1	MD05G1289200	0.0185611	0.47931	0.0387247	792	192	600	11	68	0.0183333	0.354167
Prupe.4G076200.1	MD10G1265300	0.0177049	0.436424	0.0405681	792	191.917	600.083	10.5	63.5	0.0174976	0.330873
Prupe.4G190500.1	MD11G1236900	0.0134778	0.358287	0.0376174	792	193.083	598.917	8	55	0.0133575	0.284851
Prupe.4G076200.1	MD17G1137800	0.0429316	1.19363	0.0359674	693	165.75	527.25	22	99	0.0417259	0.597285
Prupe.5G195100.1	MD06G1195000	0.0335399	0.40261	0.0833063	759	179.75	579.25	19	56	0.032801	0.311544
Prupe.5G002700.1	MD06G1001700	0.0702351	0.402129	0.174658	975	244.167	730.833	49	76	0.0670468	0.311263
Prupe.5G195100.1	MD14G1202000	0.0389928	0.40187	0.0970284	759	180	579	22	56	0.0379965	0.311111
Prupe.6G276200.1	MD04G1151300	0.0290372	0.534499	0.0543259	852	211.25	640.75	18.25	80.75	0.0284822	0.382249
Prupe.6G276200.1	MD07G1220500	0.222452	1.53836	0.144603	516	122.917	393.083	75.6667	80.3333	0.192495	0.653559
Prupe.6G276200.1	MD12G1165400	0.0397197	0.531785	0.0746912	855	213.083	641.917	24.8333	81.1667	0.0386862	0.380915
Prupe.7G195500.1	MD02G1095600	0.0433979	0.322424	0.134599	786	181.25	604.75	25.5	47.5	0.0421662	0.262069
Prupe.8G001200.1	MD05G1000500	0.0131464	0.244928	0.0536743	870	217.75	652.25	8.5	45.5	0.0130318	0.208955
