# Supplementary material for: Identification of the Light-Harvesting Chlorophyll a/b Binding Protein Gene Family in Peach (Prunus persica L.) and Their Expression under Drought Stress
Source: Genes (Basel). 2023 Jul 19;14(7):1475. doi: 10.3390/genes14071475 (PMC10378835; doi:10.3390/genes14071475)
Supplement: Supplementary file 1 [file genes-14-01475-s001.zip › Table S4. Variety and number of cis-regulatory elements of each PpLhc gene.xlsx]

## Sheet: Sheet1
Table S4. Variety and number of cis-regulatory elements of each PpLhc gene
		plant growth and development							stress response					phytohormones response
		light responsiveness	zein metabolism regulation	circadian control	cycle regulation	endosperm expression	meristem expression	seed-specific regulation	defense and stress responsiveness	drought inducibility	anaerobic induction	low-temperature responsiveness	wound responsiveness	gibberellin responsiveness	abscisic acid responsiveness	MeJA-responsiveness	salicylic acid responsiveness	auxin responsiveness
subfamily I	PpLHcb2.3	12	0	0	0	1	1	0	0	0	1	0	0	2	0	0	0	0
	PpLHcb2.5	12	0	0	0	1	0	0	1	3	0	1	0	0	3	0	0	1
	PpLHcb2.4	7	0	1	0	0	2	0	0	2	0	1	0	0	1	1	1	0
	PpLHcb2.2	9	2	1	0	0	1	0	0	2	1	0	0	0	1	2	0	1
	PpLHcb1.2	11	0	0	0	0	2	0	0	2	2	1	0	0	2	0	1	1
	PpLHcb1.1	9	0	0	0	0	2	0	0	2	3	1	0	0	2	0	1	1
	PpLHcb2.1	11	2	1	0	1	1	0	0	0	3	0	0	1	3	0	0	0
	PpLHcb3	16	0	0	0	1	0	0	1	3	0	1	0	2	5	0	0	1
	PpLHcb5	6	0	0	0	0	0	0	0	0	1	1	0	1	2	4	3	0
	PpLHcb7	13	0	0	0	0	0	0	0	1	1	0	0	1	1	2	0	0
subfamily II	PpLHca3	10	0	0	0	0	0	0	0	0	2	0	0	2	3	2	0	0
	PpLHca6	17	0	0	0	0	0	0	1	1	0	3	0	1	2	1	0	0
	PpLHca2	7	0	0	0	0	0	0	1	4	4	0	0	1	2	1	0	0
	PpLHca5	6	1	0	0	1	1	1	0	2	3	0	0	1	2	1	3	0
	PpLHca4	17	0	1	2	0	4	0	0	1	5	0	0	1	6	2	0	1
subfamily III	PpLHca1	24	2	0	0	1	2	0	1	1	2	0	0	2	9	4	0	1
	PpLHcb6	13	0	0	0	0	1	0	1	1	1	2	0	0	2	2	0	0
	PpLHcb4	14	2	0	0	0	0	0	1	0	1	0	1	1	6	0	0	0
	PpLHcb8	9	1	1	0	0	0	0	0	2	2	1	0	1	3	2	0	0
	Total	223	10	5	2	6	17	1	7	27	32	12	1	17	55	24	9	7
